# Supplementary material for: Cultivation potential of the tropical carrageenophyte Eucheumatopsis isiformis (Solieriaceae, Rhodophyta) from Yucatán, Mexico
Source: PLoS One. 2026 Apr 22;21(4):e0346826. doi: 10.1371/journal.pone.0346826 (PMC13102206; doi:10.1371/journal.pone.0346826)
Supplement: S1 File — Molecular analysis. Coding, date of collection and haplotype description used for construction of the Bayesian phylogram of Eucheumatopsis from Yucatán, Mexico. Haplotype description is based on gene sequencing of cox1, rbcL, and RuBisCo spacer. S2 Table. Carrageenan content. Native and alkali-treated carrageenan yields and sulfate content of Eucheumatopsis isiformis for the different morphotypes collected from March to November 2022. S3 Table. Morphological and anatomical characterization. Morphological characteristics of Eucheumatopsis isiformis morphotypes. Comparisons with specimen from Florida, United States of America (USA). S4 Fig. Morphological characterization. Specimen identified as Eucheumatopsis isiformis from Bahia Honda, Florida, USA. (ZIP) [file pone.0346826.s001.zip]

Archive with 8 entries (8 files):
- S1_Table.pdf
- __MACOSX/._S1_Table.pdf
- S2_Table.pdf
- __MACOSX/._S2_Table.pdf
- S3_Table.pdf
- __MACOSX/._S3_Table.pdf
- S4_Fig.tif
- __MACOSX/._S4_Fig.tif
